# Supplementary material for: Bacillus amyloliquefaciens Rescues Glycyrrhizic Acid Loss Under Drought Stress in Glycyrrhiza uralensis by Activating the Jasmonic Acid Pathway
Source: Front Microbiol. 2022 Mar 16;12:798525. doi: 10.3389/fmicb.2021.798525 (PMC8966401; doi:10.3389/fmicb.2021.798525)
Supplement: Supplementary file 2 [file Data_Sheet_1.xlsx]

## Sheet: fig1 A
CK	107	108	109
17.2	22	19.4	19.5
19.5	22.9	18.2	20
19.5	21.8	18.7	21.5
16.5	19.3	22.6	18.9
15.1	21.4	22.3	20.5
16	19.7	22.2	22
19.6	21.6	21.8	18.6
19.5	19.4	26.6	26
17.5	18.7	23.5	21
17	18.9	20.9	16.5
19	22.2	20.8	21
18.6	23.3	19.5	18
19.3	21.6	21.1	22.4
16.1	22.7	19.1	19.1
20.4	18.5	22	18.5

## Sheet: fig1 B
CK	107	108	109
13	22.9	19.4	20.8
17.5	22.8	17.8	21
15.5	18.4	14.2	22.6
18.2	18	15.9	19.4
18.3	15.5	18.5	26.5
15.8	12.3	21.4	22.4
16.2	20.6	16.2	24.1
17.5	23.9	25	23.3
15.2	21.1	20	19.3
19.9	20	20.6	22.2
16.3	18.3	18.7	22.9
16.6	19.9	25.1	21.2
16.1	19	14.1	20.4
18.1	18.6	22.1	20.9
16.9	19.5	24.2	21.3

## Sheet: fig1 C
CK	107	108	109
17.4	20.2	19.2	22.5
15.1	20.8	22.6	21.8
16.5	25.2	23.1	21.5
14.5	22	26.3	23.2
18	24.3	21.4	25.1
19.4	16	20.4	21.6
16	17	17.5	21
15.5	18.2	21.8	15.6
14	18	23.3	14.3
17.8	15.5	21.5	18.3
14.1	19	20.6	20.1
16.1	17.7	21.9	21.4
17.6	20.3	22.8	21.9
14.3	18.6	21.3	20
16.6	19.5	21.8	20.7

## Sheet: fig1 D
CK	107	108	109
17.8	24.8	26	18.6
10.2	22.2	21.6	19.5
15.3	20.4	17.1	20.7
20.2	16.4	21.1	20.6
14.5	21.4	23.7	22.6
11.9	21.7	16.2	18.8
16.7	15.8	24.6	19.8
13.8	16.4	22.9	21.8
20.6	22	21.7	22.6
16.1	13.8	19.2	19.8
15.2	21.1	20.3	20.7
19	17.8	20.5	19.6
18.3	20.2	21.8	22
15.4	18.3	18.8	21.3
16.3	19.4	20.5	19

## Sheet: fig1 E
CK	107	108	109
0.693	2.52292	2.4057	1.4516
1.145	0.70698	3.4514	0.96335
0.685	1.44892	1.2397	2.1173
0.758	0.65406	1.8161	1.05785
1.013	0.64328	2.8083	1.1676
0.934	1.35974	1.5279	0.7329
0.342	1.94864	1.9283	1.76765
0.94	0.57264	1.0714	1.99025
1.308	0.61968	4.0821	1.6469
0.685	0.8285	1.1345	1.48625
0.758	0.80498	1.848	1.0319
0.613	1.06958	1.3336	2.1446
0.853	1.096	1.935	1.559
0.781	1.335	2.746	1.135
0.714	0.832	1.905	1.794

## Sheet: fig1 F
CK	107	108	109
3.14	1.801	5.8276	4.798
5.8	2.695	5.066	3.514
2.216	1.7	5.916	6.47
3.164	2.218	9.2456	6.202
2.872	1.499	6.7286	3.146
4.408	2.326	4.989	3.722
4.768	4.516	2.7152	5.802
3.372	5.43	5.066	3.146
3.428	4.858	3.196	5.802
5.24	2.075	7.3286	3.322
3.696	5.496	5.389	4.682
3.34	4.371	6.6776	3.822
3.568	4.089	5.4556	3.75
3.872	3.925	4.641	4.054
3.312	4.362	5.2326	4.622

## Sheet: fig1 G
CK	107	108	109
2.175	5.05	2.828	8.046
3.445	3.134	3.188	4.144
1.085	2.486	3.745	1.02
2.57	2.282	4.88	1.613
3.19	3.158	6.976	1.053
1.5	3.67	2.812	1.51
1.905	5.038	3.188	1.871
2.805	4.822	4.6	1.336
2.56	4.45	3.032	1.175
2.215	4.918	2.512	2.015
1.34	6.186	3.188	7.649
1.24	2.954	4.6	1.215
2.145	4.904	4.685	1.196
1.984	3.229	3.549	2.153
2.234	3.474	3.623	2.479

## Sheet: fig1 H
CK	107	108	109
1.127	4.7	3.148	6.29
1.629	5.885	3.788	2.775
3.414	2.74	3.648	1.995
2.731	3.71	2.015	3.846
5.041	3.07	2.33	3.455
3.957	6.53	4.136	3.877
3.333	2.575	6.558	4.821
6.527	3.385	3.239	1.58
1.514	6.205	3.947	5.937
1.272	2.23	4.221	6.856
3.798	4.765	3.357	4.946
3.237	3.548	3.88	3.863
4.144	2.976	4.166	1.636
1.618	3.792	4.021	4.047
3.079	4.037	3.74	4.183

## Sheet: fig1 I
CK	107	108	109
8	13	5	4
12	6	11	5
8	5	7	25
4	3	6	1
24	2	8	23
5	15	3	6
4	10	10	6
30	12	3	3
5	6	14	7
12	12	4	5
8	8	7	19
6	6	4	10
5	4	9	9
10	4	2	2
11	5	7	14

## Sheet: fig1 J
CK	107	108	109
7	5	26	27
10	5	9	8
1	16	12	13
2	6	26	8
3	7	6	7
4	6	13	18
8	13	10	13
7	17	14	11
11	7	14	7
4	5	8	15
6	18	29	13
8	15	15	19
5	17	13	8
3	6	22	11
4	5	8	12

[truncated: 14 more sheets: fig1 K, fig1 L, fig2 A, fig2 B, fig2 C, fig2 D, fig3 A, fig3 B, fig4 A, fig4 B, fig5A, fig5 B, fig6 A,B, fig6 C]
